# Supplementary material for: High-Resolution Profiling of Gut Bacterial Communities in an Invasive Beetle using PacBio SMRT Sequencing System
Source: Insects. 2019 Aug 14;10(8):248. doi: 10.3390/insects10080248 (PMC6722854; doi:10.3390/insects10080248)
Supplement: Supplementary file 1 [file insects-10-00248-s001.zip › Table S1.xlsx]

## Sheet: Sheet1
	Relative abundance
Species	yoL	olL	diB	coB	Cluster	FDR P value
Pseudomonas sp.	0.432808	0.501533	0.535381	0.47533	1
Frateuria aurantia	0.234328	0.0437643	0.0329282	0.0824381	2
Serratia liquefaciens	0.0711361	0.00265593	0.0263868	0.00986763	2
Burkholderia sp. OLGA172	0.00116233	0.0426636	0.00374379	0.0610377	3	0.0038
Serratia endosymbiont of Nilaparvata lugens	0.00558648	0.0682255	0.0139881	0.018194	4
Klebsiella oxytoca	0.000576972	0.104775	0.00285063	0.00214342	4	0.034
Lactococcus lactis	0.069943	0	0	0.000156091	2
Lactobacillus paracasei	0.000153936	5.73033e-05	0.0122173	0.0512489	3
Sphingomonas polyaromaticivorans	0.00141157	0.00097931	0.0505035	0.0172656	1	0.015
Pseudomonas bohemica	0.000648884	0.0344806	0.00286414	0.0130237	4	0.0054
Sphingobacteriia bacterium DVSBS1	0.00122781	0.0185463	0.00500098	0.0212004	3	0.0095
Burkholderia sp. RK1025	0.00998088	0.00979308	0.00273175	0.0173874	3
Erwinia typographi	0.00572008	0.014232	0.00178877	0.0185159	3	0.014
Serratia marcescens	0.00315669	0.0210741	0.00757506	0.00619927	4
Pseudoxanthomonas sp. MN12-17	0.00605718	0.00819163	0.00136455	0.0137065	3	0.034
Komagataeibacter intermedius	0.0137547	0.00525437	0.00299458	0.00678134	2
Anoxybacillus flavithermus	0.00326713	0	0.0301294	0.000207385	1
Chitinophagaceae bacterium BLB-2F4-1	0.00166173	0.0126619	0.000724402	0.0130353	3	0.006
Ameyamaea chiangmaiensis	0.0128238	0.00417877	0.00252944	0.00608933	2
Serratia sp. M24T3	0.009875	0.00560401	0.000580875	0.00936852	2
Acetobacter aceti	0.00976334	0.00507663	0.00260301	0.00717384	2
bacterium SR55-4	0.00165328	0	0.0216314	5.90388e-05	1
Acidipila dinghuensis	0.0124785	0.0025636	0.000715632	0.00328856	2
uncultured	0.00860377	0.0033914	0.00159554	0.00560012	2
Chitinophaga sp. BS20	5.1513e-05	0.00899225	0.000544773	0.00858359	3	0.0038
Robbsia andropogonis	0.00873066	0.0019943	0.00337481	0.00313986	2
Pseudoxanthomonas spadix BD-a59	0.00415143	0.00490531	0.0010647	0.0071525	3	0.03
Acinetobacter sp. TGL-Y2	0	0	0	0.0155689	3
Acinetobacter guillouiae	0.00073911	0.00140981	0.0109108	0.00450591	1
uncultured Acidobacteria bacterium	0.00685196	0.00174491	0.00219635	0.00326522	2
Haematomicrobium sanguinis	0.000503554	0	0.0128808	0.00250921	1
Erwinia sp. C3(2008)	0	0	0.0146287	4.90557e-05	1
Pantoea vagans	0	0	0.0131283	0.00034339	1
Enterobacter sp. LB9	0	0.0122195	3.23206e-05	0.000200682	4	0.014
uncultured Pannonibacter sp.	0.000147147	0	0.00905795	0.00237009	1
Erwinia sp. v427	0	0	0.0116631	0	1
Pseudoxanthomonas sp. CHNTR38	0.00453786	0.00191629	0.0011244	0.00147838	2
Pseudomonas sp. AMA3c1-1	0.000680056	0.00511591	0.00168121	0.00142214	4
Pantoea agglomerans	6.42437e-05	0	0.00866624	0.000466107	1
Other	0.00207387	0.00121288	0.0481766	0.0198483	1
uncultured Rhodanobacter sp.	0.00437938	0.00133731	0.000328326	0.00149027	2
Lysobacter sp.	0.0018871	0	0.00549995	0.000350767	1
Afipia sp. NBIMC_P1	0	1.6306e-05	0.00790873	0	1
Hafnia paralvei	0.00165951	0.00184374	0.000258565	0.00267152	3
bacterium 2-4	0.000276931	0.00518985	0.000443656	0.000860266	4
Stenotrophomonas maltophilia	0.00117541	0.000511853	0.00416981	0.000384995	1
Dyella sp. LB15	0.0028473	0.000756327	0.000548848	0.00107509	2
Bradyrhizobium japonicum	4.59897e-05	0	0.00600586	0	1
BEV proteobacterium	0.0018789	0.00131728	0	0.00167775	2
Rahnella inusitata	0.00193718	0.00119277	0.000177462	0.00133407	2
Enterobacter sp. 5112	0.000120598	0.00014374	0.00514414	0.000103461	1
Ewingella sp. KTHG3-2	0.00208557	0.0016069	0.000146618	0.000885239	2
Pantoea sp. 1020	0	0	0.0054192	0	1
Roseomonas cervicalis	0.000645108	0.00134818	0.000298514	0.00218205	3
Gluconobacter cerinus	0.000461484	0.00286812	0	0.00135878	4
Howardula sp. SP-A	0	0	0.00263621	0.00191478	1
Staphylococcus capitis	0.00089463	0	0.00179333	0.00166531	1
Erwinia sp. MP1AFX-GFJ	0.000728782	0.000583496	0.00223264	0.000907018	1
Novosphingobium sp. B0.09-8	0.000327489	0.00135977	0.000826599	0.00167609	3
Acinetobacter lwoffii	0.000379753	0.000179923	0.00241991	0.00109961	1
Serratia sp. HX-B01	0.00228208	0.000103565	0.000776382	0.000481756	2
Pseudomonas sp. TUT1023	0	0.00187844	0.000128411	0.00179583	3	0.0081
Asaia platycodi	0.00102918	0.000687996	0	0.00164978	3
Pseudomonas sp. SOD-113	2.2792e-05	0.00140477	0.000128411	0.00179261	3	0.019
uncultured Pseudoxanthomonas spadix	0.000932695	0.000676536	0.000195901	0.00134562	3
uncultured Streptococcus sp.	0.00194612	5.73033e-05	0.000335765	0.000628485	2
Escherichia coli	0.000362419	0	0.00157846	0.00113786	1
uncultured Enterobacter sp.	0.000626151	0.000990904	0.000558339	0.000831834	4
Staphylococcus epidermidis	0.000124355	0	0.0013288	0.00141597	1
Acidisoma sibiricum	0.00055253	0.000528667	0.000209783	0.00139068	3
Rahnella aquatilis	0.000159544	0	0.00300075	0	1
bacterium JNKLA9	0	0	0.000177462	0.0023198	3
Hafnia sp. HC2-20	0.000470962	0.000694006	0.000385404	0.00102348	3
Comamonas testosteroni	0	0	0	0.00230997	3
Burkholderia sp.	0	0.00133842	8.87311e-05	0.00117322	3	0.014
uncultured Propionibacterineae bacterium	0.00089349	1.6306e-05	0.00101452	0.000555109	1
Nicotiana plumbaginifolia	0.00113676	0	0.000502957	0.000679122	1
uncultured Oxalobacteraceae bacterium	0	0	0.00279703	0	1
Serratia sp. F1	0.000101774	0.0021166	0.000238175	0.000229857	4
Chryseobacterium sp. CHNTR56	4.59897e-05	0.00140556	0.000670386	0.000448808	4
Asaia bogorensis	0.00128755	0.000742367	0	0.000130076	2
Aranicola sp. XF-1	0.000602718	4.36995e-05	0.00144226	0.000231099	1
Xanthomonas citri	0.000556397	0.000446966	0.000177462	0.000880874	3
gPantoeag cedenensis	0.000427847	0.000575248	3.23206e-05	0.000991286	3
Bacillus sp. BR024	0.000279778	2.73935e-05	0.00147428	0.000439998	1
Burkholderia sp. CHNCT10	0.000866097	0.000296947	0.000940189	0	1
Cutibacterium acnes	0.000579597	4.6262e-05	0.000785395	0.000584545	1
Alcaligenes sp. mp-2	0.000112308	0.000585188	0	0.00123793	3
Alcaligenes faecalis	0.000629804	0.00017191	0.00041913	0.000691888	1
Erwinia billingiae	0	0	0.00225056	0	1
bacterium 1-4	5.09874e-05	0.000258829	0.00127473	0.000441805	1
Serratia proteamaculans	0.00123597	0	0.000238054	0.000261363	2
Pantoea ananatis	0	0	0.00214339	0	1
Brevundimonas sp. DS20	0.000285965	0	0.00112475	0.000503426	1
Dechloromonas agitata	0.000240381	0	0.00173488	0	1
Massilia sp. 4054	0.000153346	0	0.00179565	0	1
Rahnella sp. 254(105zx)	0.00067487	0.000472925	0	0.000500592	2
Pseudomonas stutzeri	0.00049742	0	0.000242851	0.000660155	1
Streptococcus mitis	0.000444027	0	5.35848e-05	0.000788863	3
Terriglobus saanensis	0	0.000779097	0.000354925	0.000367249	4
uncultured Pseudomonas sp.	0.00014372	0.000142544	0.000744768	0.000361365	1
Lactobacillus casei	0	0	0.000214339	0.000979575	3
Lactobacillus sp. B5406	0	0	0.000267924	0.000932888	3
Rahnella sp. PHGBD-3	0.000221476	0.000398233	0.00028572	0.000369804	3
Sphingomonas adhaesiva	4.89112e-05	0.00024682	8.87311e-05	0.000788432	3	0.034
uncultured Acetobacter sp.	0.000380957	0.000317156	8.87311e-05	0.000379116	2
Xanthomonas cucurbitae	0.000230014	0.000276547	0	0.000590869	3
Yersinia sp.	0.000362634	0.000565756	0	0.000215861	4
bacterium NXKED2	0.00101131	0	0	0	2
Lelliottia sp. GL2	0	0.00114822	3.23206e-05	8.84842e-05	4
Rahnella sp. Nj-54	0	0.00122266	0	2.39154e-05	4	0.0054
Bradyrhizobium centrosematis	0.000306088	5.73033e-05	0.000742381	0	1
Bacillus koreensis	0.000175889	0	0.000903421	3.85535e-05	1
Xanthomonas sacchari	0.000179662	0.000319765	0	0.000478391	3
iron-reducing bacterium enrichment culture clone HN14	0	0	0.000909979	0.000171472	1
Serratia sp. HC3-9	0.00034714	0.000398027	0	0.000216461	2
Propionibacterium sp. 215(113zx)	0.000177826	0	0.000579914	0.000240899	1
Stenotrophomonas sp.	0.000289056	5.73033e-05	0	0.000512399	3
Aquincola sp. TTM-94	0	0	0.000607128	0.000334816	1
Brevibacillus agri	0.00011396	0	0.000685304	0.000157454	1
Phenylobacterium haematophilum	0.000128487	0	0.000853471	0	1
Tatumella citrea	0	0.000433143	0.00034959	0.000144013	4
Sphingomonas sp. 3.58	3.07872e-05	0	0.000927804	0	1
uncultured Anoxybacillus sp.	4.35178e-05	0	0.000906629	0	1
bacterium G6	0	1.6306e-05	0	0.000717052	3
Streptococcus sanguinis	0.000417907	0	0	0.000308428	2
Pseudoxanthomonas sp. 2377	0.000231516	0.00028074	0	0.000273133	2
uncultured Methylibium sp.	2.07258e-05	0.00033809	3.23206e-05	0.000412265	3
Enterobacteriaceae bacterium SAP62_1	0.000174503	0.000490481	6.21322e-05	0.000101997	4
Bosea sp. TPR12	0.000151279	0	0.000613828	2.39154e-05	1
Pseudomonas fluorescens	2.2792e-05	0.000306627	0	0.000381347	3
Serratia sp. ES-1	4.59897e-05	0.000513324	0.000149444	7.71069e-05	4
Azospirillum sp. TSO28-1	0.000114366	0	0.000667698	0	1
Erwinia sp. B209	7.67769e-05	0.000123676	0	0.000455481	3
Pseudoxanthomonas dokdonensis	0.00011723	0.000384252	0	0.000192128	4
Haemophilus parainfluenzae	0.000417907	0	0	0.000156091	2
Granulicella cerasi	0	0.000195672	0.000354925	0.00013704	1
Methylobacterium adhaesivum	0	0	0.000454598	0.000199654	1
Erwinia sp. B304	0.000155034	2.73935e-05	0.000426812	4.29581e-05	1
Brevundimonas vesicularis	0.000109828	0	0.000246344	0.000245704	1
Comamonas koreensis	3.07872e-05	0.000106221	0.000244465	0.000242418	1
Acidobacteria bacterium KBS 13	0	0.00038937	8.87311e-05	0.000141123	4
Burkholderia sp. MAK1	0	5.4787e-05	0.000475976	7.17463e-05	1
uncultured Staphylococcus sp.	0	0	6.07128e-05	0.00042337	3
Acinetobacter sp. MemClNew	2.2792e-05	0	0.00056771	0	1
bacterium 1227R	0.000248385	0	0	0.00021567	2
Paracoccus marinus	0.00021158	0	6.07128e-05	0.000188164	1
Burkholderia sp. PSB10	0	9.37195e-05	0	0.000363702	3
Rahnella sp. M19	0	0.000476627	0	5.90388e-05	4
Pseudoxanthomonas mexicana	8.73006e-05	9.01327e-05	0	0.00026394	3
uncultured Phenylobacterium sp.	4.14516e-05	0	0.000485702	0	1
Corynebacterium tuberculostearicum	0.000264091	0	6.07128e-05	0.000103122	2
Erwinia tasmaniensis	0	0	0.000532387	0	1
Pseudomonas formosensis	0	0	0	0.000413272	3
Fergusobia rileyi	0	0	0	0.000403441	3
Acetobacter orleanensis	6.59255e-05	7.36555e-05	0.000266193	6.24689e-05	1
Moraxella osloensis	3.07872e-05	0	0.000364277	7.29711e-05	1
uncultured Alcaligenes sp.	7.63713e-05	3.26121e-05	0.000171375	0.000142703	1
Enterobacter cloacae	0	0	0.000482263	0	1
Pseudoxanthomonas sp. NCCP-1184	0.000169551	0.000170648	0	7.17463e-05	2
Pseudomonas sp. KZ-OAlF3	0.000207258	0	0.000182138	2.39154e-05	1
Serratia sp. HC3-14	3.07872e-05	0.000248029	0	0.000145305	4
Bosea sp. 7F	0.000109828	0	0.000299786	2.39154e-05	1
gPseudomonasg boreopolis	0.000218368	5.73033e-05	0	9.75923e-05	2
Finegoldia magna	0.000203062	0	0	0.000141123	2
bacterium MNFS-9	0.000136752	0.000143255	0.000118226	0	1
Gordonia polyisoprenivorans	0	0	0.000431975	0	1
Xylophilus ampelinus	0	0	0.000424989	0	1
Naxibacter sp. OX3b1_S4	6.67155e-05	0	0.00033213	0	1
Xanthomonas campestris	0.0001857	0.000177346	0	0	2
Pseudomonas congelans	0	8.46968e-05	0	0.000244485	3
Microbacterium trichothecenolyticum	0.000205128	0	6.42055e-05	5.20305e-05	2
Acetobacteraceae bacterium SAP1007.2	0	0.000115861	0	0.000215794	3
bacterium SZ6-3	5.18453e-05	2.73935e-05	8.87311e-05	0.000158177	3
Serratia plymuthica	0.000145081	0.000191755	0	0	2
Delftia sp. hg-1	4.5584e-05	6.25681e-05	0	0.000198143	3
Rhodanobacter sp. CHNTR45	0.000230798	4.36995e-05	0	2.60152e-05	2
Erwinia sp. b160	2.57261e-05	0.000103565	0	0.000182566	3
Serratia sp. JG-4-2	4.59897e-05	7.36555e-05	0.000235545	0	1
uncultured Serratia sp.	0.000104477	0.000231917	0	0	4
Apteryx australis	0	0	0.000149444	0.000167053	1
Staphylococcus hominis	6.63099e-05	0	0.000242709	2.60152e-05	1
Burkholderia sp. S3.TSA.010	0	0.000205823	0	0.00010608	4
Agrobacterium sp. SaPRH4	0	2.73935e-05	0.000146618	0.000125877	1
Pseudomonas sp. PN289.1	9.11681e-05	0	0.000121426	7.17463e-05	1
Bordetella sp. N	0	0.000327004	0	0	4
uncultured Delftia sp.	0.000153346	0	0	9.90716e-05	2
Fusobacterium sp. oral taxon 203	0.000208954	0	0	3.85535e-05	2
Tatumella morbirosei	4.01994e-05	0.000114607	5.35848e-05	7.59459e-05	4
Deinococcus murrayi	0.000123149	0	0	0.000118787	2
Erwinia amylovora	4.85181e-05	5.73033e-05	0	0.000145423	3
Methylobacteriaceae bacterium KVD-1982-01	0	0	0.000303564	0	1
uncultured Sphingomonas sp.	9.15737e-05	0	0.000124918	4.70411e-05	1
nitrite-oxidizing bacterium MPN2	6.83761e-05	0	6.07128e-05	0.000119577	3
Pantoea dispersa	0	0.00030012	0	0	4
uncultured Pseudoxanthomonas sp.	0.000131851	9.53513e-05	0	2.60152e-05	2
Enterococcus gallinarum	0	0	5.35848e-05	0.000177117	3
uncultured Cyanobacterium sp.	0.000192723	0	2.98116e-05	0	2
uncultured Erwinia sp.	4.59897e-05	7.90452e-05	0.00010717	2.39154e-05	1
Elizabethkingia meningoseptica	2.2792e-05	0	0.000242851	0	1
bacterium Ips_6	2.57261e-05	0.000104807	3.23206e-05	7.80457e-05	4
bacterium spb30B3-5	6.21775e-05	6.27392e-05	6.07128e-05	5.20305e-05	1
Acinetobacter sp.	4.59897e-05	0	0.00010717	7.35095e-05	1
uncultured Shigella sp.	7.71784e-05	0	0	0.000119577	3
Xanthomonas sp. OT1	0.0001275	1.6306e-05	0	5.42535e-05	2
uncultured Stenotrophomonas sp.	9.11681e-05	0	0.000128411	0	1
uncultured Klebsiella sp.	0	0.000172547	6.21322e-05	0	4
Serratia sp. SCBI	0	0.000228284	0	0	4
Citrobacter sp. 40	2.07258e-05	7.90452e-05	0	8.59162e-05	3
beta proteobacterium R-43960	0	0	0.000214339	0	1
Caballeronia sordidicola	0	4.6262e-05	0	0.000126	3
Prevotella melaninogenica	7.83576e-05	0	0	7.71069e-05	2
Streptococcus sp. A12	0	0	0	0.000154214	3
Legionella lytica	0	1.6306e-05	0.000177462	0	1
Rhizobium sp. rob18	5.14522e-05	8.99154e-05	0	2.60152e-05	4
Cedecea davisae	0.000147358	0	0	0	2
Methylobacterium aminovorans	0	0	0.000182138	0	1
Rhizobium cellulosilyticum	0	4.6262e-05	3.23206e-05	7.71069e-05	3
gPseudomonasg geniculata	0	1.6306e-05	6.07128e-05	7.81689e-05	1
Neisseria cinerea	0.000130596	0	0	0	2
Campylobacter concisus	0	0	0	0.00011566	3
Rhodovastum atsumiense	0	0.000146754	0	0	4
Ochrobactrum anthropi	2.57261e-05	6.52241e-05	0	2.39154e-05	4
uncultured Clostridiales bacterium	5.22384e-05	5.73033e-05	0	0	2
Enterobacter hormaechei	3.07872e-05	0	6.42055e-05	0	1
Serratia sp. RPW1	4.01994e-05	4.89181e-05	0	0	2
endophytic bacterium HB02	0	0	2.98116e-05	5.42535e-05	3
Bacillus firmus	7.71784e-05	0	0	0	2
bacterium 2-1	0	6.52241e-05	0	2.39154e-05	4
Acinetobacter sp. SD1	2.2792e-05	0	6.42055e-05	0	1
Oribacterium sinus	2.61192e-05	5.73033e-05	0	0	4
Veillonella tobetsuensis	2.61192e-05	0	0	3.85535e-05	3
Serratia sp. TZ2	0	4.89181e-05	0	2.39154e-05	4
Serratia sp. ptz-16s	0	1.6306e-05	0	4.90557e-05	3
Sphingobacterium sp. J3-15	0	7.74135e-05	0	0	4
uncultured Sphingobium sp.	2.2792e-05	4.36995e-05	0	0	4
Lautropia sp. oral clone AP009	5.22384e-05	0	0	0	2
proteobacterium symbiont of Nilaparvata lugens	5.22384e-05	0	0	0	2
Methylobacterium sp. BF15	0	0	6.42055e-05	0	1
Prevotella shahii	0	5.73033e-05	0	0	4
Serratia sp. mixed culture J2-44	0	5.73033e-05	0	0	4
Serratia sp. LS-510	4.14516e-05	0	0	0	2
Aranicola proteolyticus	4.14516e-05	0	0	0	2
Porphyromonas pasteri	2.61192e-05	0	0	0	2
Streptococcus cristatus	2.61192e-05	0	0	0	2
Streptococcus sp. oral taxon 431	2.61192e-05	0	0	0	2
uncultured Lachnospiraceae bacterium	2.61192e-05	0	0	0	2
Veillonella parvula	2.61192e-05	0	0	0	2
Veillonella sp. oral taxon 158	2.61192e-05	0	0	0	2
uncultured Veillonella sp.	2.61192e-05	0	0	0	2
uncultured Bacteroidetes bacterium	0	3.26121e-05	0	0	4
Pseudomonas sp. Nj-55	0	0	0	2.39154e-05	3
Acinetobacter calcoaceticus	0	0	2.98116e-05	0	1
Enterobacter cancerogenus	0	1.6306e-05	0	0	4
